# Supplementary material for: Influence of transurethral enucleation with bipolar of the prostate on erectile function: Prospective analysis of 51 patients at 12-month follow-up
Source: PLoS One. 2022 Aug 11;17(8):e0272652. doi: 10.1371/journal.pone.0272652 (PMC9371260; doi:10.1371/journal.pone.0272652)
Supplement: S1 Table — (XLSX) [file pone.0272652.s001.xlsx]

## Sheet: Sheet1
Supplementary Table 1. Prospective randomized trials of enucleation surgery of the prostate.
Method	Study	Reference	Interventions	Preoperative				Follow-up (12 mo)				PSA decrease
				Qmax (mL/s)	PVR (mL)	IPSS	QOL	Qmax (mL/s)	PVR (mL)	IPSS	QoL	(%)
HoLEP	Montorsi (2004)	22	HoLEP	8.2±3.2	N/A	21.6±6.7	4.6±1.1	25.1±7.2	N/A	4.1±2.3	1.4±0.9	N/A
			TURP	7.8±3.6	N/A	21.9±7.2	4.7±1	24.7±10	N/A	3.9±3.6	0.8±1.28	N/A
	Neill (2006)	23	HoLEP	7.4±0.5	N/A	25.7±1.3	N/A	19±3.9	N/A	7.6±2.5	N/A	63
			PKEP	7.5±0.8	N/A	24.4±1.2	N/A	22.1±2.9	N/A	7.3±1.1	N/A	55
	Gilling (2012)	24	HoLEP	8.28±2.18	116.14±85.09	N/A	N/A	21.3±2.1	N/A	N/A	N/A	N/A
			TURP	8.26±2.18	126.67±116.77	N/A	N/A	18.9±2.8	N/A	N/A	N/A	N/A
	Chen (2013)	25	HoLEP	7.21±2.44	128.16±62.11	23.27±3.91	4.50±0.76	23.40±4.39	22.04±9.19 (6 mo)	6.23±2.20	1.23±0.58	54
			PKRP	7.20±2.18	131.33±61.85	23.63±3.22	4.63±0.72	23.01±5.05	23.19±8.73 (6 mo)	6.39±1.71	1.47±0.67	40
ThuLEP	Zhang (2012)	26	ThuLEP	6.8±3.9	64.6±32.5	24.6±3.2	N/A	N/A	11.3 (18 mo)	5.2 (18 mo)	N/A	45
			HoLEP	7.3±3.7	64.6±33.4	22.8±2.6	N/A	N/A	11.8 (18 mo)	6.2 (18 mo)	N/A	35
	Yang (2013)	27	ThuLEP	8.7±2.8	79.5±29.3	22.7±4.3	3.9±1.2	23.2±13.5	27.4±13.1	5.2±1.9	1.2±0.9	N/A
			PKRP	9.1±3.2	72.4±28.1	23.4±3.7	4.9±1.3	23.9±12.3	28.3±12.7	4.6±1.8	1.1±0.7	N/A
	Feng (2016)	28	ThuLEP	7.48±3.66	88.87±44.83	23.82±4.65	4.35±0.62	21.46±4.05	17.56±11.75	6.87±2.54	1.32±0.47	N/A
			PKEP	7.14±3.13	95.19±49.03	24.13±4.08	4.43±0.61	21.09±3.29	18.33±10.47	7.03±2.38	1.38±0.49	N/A
TUEB	Wang (2017)	11	TUEB	7.93±2.57	91.25±57.55	25.97±4.50	4.68±0.99	21.54±4.19	15.06±11.86	6.26±2.62	1.60±0.78	N/A
			TURP	7.71±2.69	87.21±54.45	24.71±5.59	4.76±1.05	20.55±3.52	13.27±14.44	5.96±2.42	1.51±0.64	N/A
HoLEP: holmium laser enucleation of the prostate, N/A: not available, ThuLEP: thulium laser transurethral enucleation of the prostate, TURP: transurethral resection of the prostate, PKEP: plasmakinetic enucleation of the prostate, PKRP: plasmakinetic resection of the prostate. Other abbreviations as in Table 1. Data are shown as the mean ± standard deviation.
