# Supplementary material for: Influence of transurethral enucleation with bipolar of the prostate on erectile function: Prospective analysis of 51 patients at 12-month follow-up
Source: PLoS One. 2022 Aug 11;17(8):e0272652. doi: 10.1371/journal.pone.0272652 (PMC9371260; doi:10.1371/journal.pone.0272652)
Supplement: S2 Table — (XLSX) [file pone.0272652.s002.xlsx]

## Sheet: Data
Supplementary Table 2. Supporting information data set.
Age	Retention pre	iPSA	PSA 1Y	ASA score	DM	HT	Coronary	Bil	Middle	Stone	p vol	p vol TZ	Weight	Hb before	Hb after	Na before	Na after	Op time	Perforation	Ba days	Retention	Infection	Hematuria	Qmax1	Qmax2	Qmax3	RU1	RU2	RU3	IIEF1 sum	IIEF2 sum	IIEF3 sum	IPSS1 sum	IPSS2 sum	IPSS3 sum	IPSS QOL1	IPSS QOL2	IPSS QOL3	Urge	Stress	Urethral stricture	Bladder neck sclerosis	Alpha blocker	Alpha-reductase
71	0	5.05	0.06	2	0	0	0	1	0	1	102	51	60	14.4	10.8	142	142	118	0	6	0	0	0	6.3	10.2	9.3	71	0	0	15	6	5	13	8	9	3	0	1	0	0	0	0	1	0
73	0	1.33	0.45	1	0	0	0	1	0	0	21	7	10	14	12.8	142	144	35	0	6	0	0	0	13.3	17.4		0	0		6	8	5	8	5	6	1	2	3	0	0	0	0	1	0
71	1	20.82		2	1	0	0	1	0	0	78	60	60	13.9	12	144	146	134	0	5	0	0	0							10	5	5	8	9	7	4	3	3	0	0	0	0	1	0
73	0	2.36		2	0	1	0	1	0	0	46	23	20	14.4	13.9	141	139	57	0	5	0	0	0	9.1	16.6	14.3	0	0	0	14	20	19	15	9	8	3	3	2	0	0	0	0	1	0
76	0	2.29		2	0	0	0	0	1	0	77	43	40	14.4	14	140	139	96	0	4	0	0	0	6.1	7.9	6.9	55	0	0	17	12	14	27	26	16	6	6	5	0	1	0	0	1	1
89	0	3.7	0.52	2	0	0	0	1	0	0	48	17	26	13.7	13.5	140	139	81	0	3	0	0	0	8.2	11.3	4.8	12	0	6	5	5	5	28	18	24	5	6	6	0	0	0	0	1	0
88	0	6.88	0.13	3	0	1	0	1	0	0	79	43	50	13.1	13.9	143	139	88	0	4	0	0	0	4.5	13.5	10.2	111	43	13	5	5	6	20	9	5	5	5	3	0	0	0	0	1	1
66	0	1.24	1	2	0	1	0	0	1	0	38	17	15	14.4	14.9	142	140	43	0	4	0	0	0	6.5	16.9	13.4	65	0	0	9	17	14	34	12	3	6	2	5	0	0	0	0	1	1
81	0	2.69	0.13	2	0	1	1	1	0	0	51	27	29	12.3	11.7	145	142	60	0	5	0	0	0	10.7	10.4	9.7	204	34	0	7	6	6	20	3	16	2	0	3	0	0	0	0	1	0
76	0	13.09	1.72	3	1	1	1	1	0	0	121	59	64	12.7	9.8	138	138	109	0	7	0	0	1	4.3	3.2	14.8	60	0	0	5	7	16	31	7	11	6	1	2	0	0	0	0	1	0
85	0	6.38	3.46	2	0	1	0	1	0	1	73	53	34	13.1	12.1	141	140	69	0	4	0	0	0	7.8	11	17.3	49	9	0	21	19	19	22	5	6	5	1	2	0	0	0	0	1	0
75	0	1.18	1.43	2	0	0	0	1	0	0	18	5	8	14.8	13.8	142	142	58	0	3	1	0	0	21.6	23.9	20.4	167	0	4	6	6	7	11	8	6	5	1	1	0	0	1	0	1	1
75	0	3.69	0.3	1	0	0	0	1	0	0	75	40	40	11.9	10.7	139	140	83	0	4	0	0	0	5.4	6.1	19.4	77	27	13	5	5	5	18	9	13	6	2	3	0	0	0	0	1	0
70	0	10.14	0.36	2	0	0	0	1	0	0	172	91	82	13.3	12.1	138	137	133	0	4	0	0	0	8.6	5.3	15.8	137	0	4	5	5	5	30	18	11	6	4	3	0	0	1	0	1	0
67	0	5.69	0.63	2	0	0	0	1	0	0	101	45	42	13.1	13	140	142	67	0	7	0	0	0	7.7	11.4	10.2	0	0	0	5	5	5	20	14	10	5	5	5	0	0	0	0	1	0
80	0	17.53	4.37	2	0	1	1	1	0	0	113	67	54	12.7	11.2	139	139	98	1	6	0	0	0	16.3	13.3	22.1	0	0	0	5	6	6	11	4	2	2	0	0	0	0	0	0	1	0
72	0	3.05	0.5	2	1	0	0	1	0	0			26	14.6	12.7	142	143	54	0	6	0	0	0	5.5	17.4	15.2	0	0	0	5	10	10	22	9	6	5	1	2	0	0	0	0	1	0
80	0	5.82	1.86	2	0	0	0	1	0	0	67	27	26	14.3	12.5	140	141	61	0	12	0	0	0	5.8	19	13.5	30	28	41	12	6	8	29	13	13	6	4	4	0	0	0	0	1	0
79	0	2.92	1.05	2	0	1	1	1	0	0	39	11	20	14.3	11.3	142	142	92	0	4	1	1	0	6.7	13.4	15.3	28	40	7	5	5	6	33	11	6	4	0	1	0	0	0	0	1	0
73	0	10.42	0.38	2	0	0	0	1	0	0	68	29	29	15	13.7	140	140	64	0	4	0	0	0	10.5	19.6	19.9	130	0	0	11	16	14	17	3	1	4	1	1	0	0	0	0	1	0
82	0	7.1	0.62	2	1	0	0	1	0	0	69	26	28	12.3	11.2	139	140	50	0	6	0	0	0	13.2		34.4	0		0	18	16	16	18	7	7	5	2	2	0	0	0	0	1	0
76	0	9.85	1.41	2	0	1	0	1	0	0	79	31	38	13.4	13.4	140	142	38	0	6	0	0	0	12.7	24.6	24.3	0	0	0	12	11	14	19	8	12	6	4	3	0	0	0	0	1	0
67	0	10.09	0.68	2	0	0	0	0	1	0	87	31	34	15.2	10.8	141	142	68	1	6	0	0	1	2.8	11.8	14.2	74	0	0	11	7	14	21	15	6	6	4	2	0	0	0	0	1	0
75	1	15.94	1.12	2	0	1	0	1	0	0	67	23	24	15.9	13	135	139	50	0	6	0	0	0							10	7	6		9	12		2	4	0	0	0	0	1	0
71	0	8.23	1.91	2	0	1	0	1	0	0	71	23	24	13.8	13.1	143	140	54	0	4	0	0	0	5.8	10	10.5	148	0	0	23	23	23	11	0	0	6	0	0	0	0	0	0	1	0
75	0	2.33	0.37	2	0	1	0	1	0	0	51	22	16	13.9	13.3	137	132	36	0	4	0	0	0	12.6	9.1	16.3	129	4	14	11	5	5	18	14	6	5	3	2	0	0	0	0	1	0
81	0	18.93	0.35	2	1	1	1	1	0	1	101	65	58	14.5	13.5	144	142	97	0	4	0	0	0	9		9	40		0	5	5	5	24	26	6	4	6	2	1	0	0	0	1	0
76	1	1.35	0.23	3	1	1	1	1	0	0	41	27	20	12.1	11.8	140	139	46	0	4	0	0	0							5	6	5	17	9	4	6	1	1	0	0	0	0	1	0
63	0	2.21		2	0	0	0	0	1	0	58	35	26	16.2	15.7	142	140	55	0	4	0	0	0	4.1	6.9	5.2	0	0	0	13	10	6	22	11	17	6	5	2	0	0	0	0	1	0
78	1	11.69	0.63	2	1	0	0	1	0	0	51	28	26	14.1	14.8	138	137	53	0	6	0	0	0							5	14	10		16	21		3	3	0	0	1	0	1	0
63	0	3.34	0.98	2	0	0	0	1	0	0	115	56	60	14.4	13	142	141	100	1	6	0	0	0	7.5	11.4	16.4	0	0	0	10	15	16	16	2	1	4	1	1	0	0	0	0	1	0
73	1	6.96	0.46	2	1	0	0	1	0	0	33	12	14	12.3	12	140	141	46	0	5	0	1	0							5	5	5	33	5	5	6	2	2	0	0	0	0	1	0
80	0	1.29	0.05	2	0	1	0	1	0	0	27	11	14	12.2	11	140	141	39	0	4	0	0	0	6.5	8.6	9.6	30	16	9	5	5	5	25	8	8	4	1	1	0	0	0	0	1	0
71	0	1.71	0.48	2	1	0	0	0	1	0	32	10	6	14.3	13.9	141	141	42	0	5	0	0	0	3.2	12.5	13.4	150	21	9	15	14	11	22	13	4	5	2	1	0	0	0	0	1	0
76	0	2.6	0.74	2	0	0	1	0	1	0	73	31	24	16	14.3	143	142	54	0	4	0	0	0	8.5	14.3	18.2	98	16	26	6	5	8	27	11	4	5	1	2	0	0	0	0	1	0
89	0	3.01	1.9	2	0	1	1	1	0	0	55	18	8	13.5	13.6	135	140	34	0	4	0	0	0	7.2	6	14.4	38	4	53	5	5	5	15	4	3	6	4	1	0	0	0	0	1	0
61	0	0.89	0.86	2	1	0	0	0	1	0	42	13	6	14.3	13.9	143	142	45	0	5	0	0	0	13.3	16.4	17.2	44	5	0	8	19	13	19	11	8	6	1	2	0	0	0	0	1	0
71	0	17.27	1.97	3	0	1	1	1	0	0	75	36	42	14.1	14.1	141	140	74	0	6	0	0	0	11.4	17.2	28.3	0	0	0	5	5	5	18	2	2	6	0	0	0	0	0	0	0	0
69	0	8.19	2.03	2	0	1	0	1	0	0	118	45	56	13.9	12.6	141	141	110	0	6	0	0	0	6.6	19.5	39.1	0	0	0	5	6	15	28	17	5	6	3	1	0	0	0	0	1	0
75	1	5.57	0.74	2	1	1	0	1	0	0	143	72	66	14.7	12.7	141	141	112	0	4	0	0	0							9	5	5	30	17	15	5	2	4	0	0	0	0	1	0
73	1	4.08	0.15	2	0	0	0	0	1	0	72	31	40	13.8	12.2	140	139	76	0	4	0	1	0							17	18	18	8	1	3	4	1	1	0	0	0	0	1	0
61	0	11.23	0.86	2	0	0	0	1	0	0	78	39	52	16.9	15.3	138	135	97	0	4	0	0	0	5	23.2	27.5	40	0	0	10	10	10	29	8	2	6	0	0	0	0	0	0	1	0
72	1	5.96	1.21	2	0	1	0	1	0	0	75	36	30	14.8	14.3	133	134	65	0	4	0	0	0							5	5	7	35	17	6	6	1	3	0	0	0	1	1	0
70	0	6.4	0.23	3	0	0	0	0	1	0	106	62	54	12	11.5	142	139	102	0	4	1	1	0	11	23.1	17.6	30	0	0	10	14	10	2	3	1	6	3	0	0	0	0	0	1	0
82	0	1.22	0.6	2	0	1	1	1	0	0	27	18	15	14.1	11.9	142	141	61	0	6	0	1	1	9.4	9.1	11	189	0	53	9	7	6	24	8	8	4	2	2	0	0	0	0	1	0
62	0	16.64	0.24	2	0	1	0	1	0	0	70	38	42	14.3	13.9	143	140	42	0	5	0	0	0	7.5	30.7	27.9	84	39	0	15	15	11	27	10	10	4	3	2	0	0	0	0	1	0
69	0	27.19	0.31	1	0	0	0	1	0	0	63	27	50	14.9	13.1	140	143	75	0	5	0	0	0	3.6	18	35.1	51	0	6	10	9	9	14	8	2	6	2	1	0	0	0	0	1	0
75	1	11.38	0.43	1	0	0	0	1	0	0	64	30	30	13.3	11.4	141	138	53	0	6	0	0	0							14	13	12		14	9		4	2	0	0	0	0	1	1
67	0	9.91	0.49	1	0	0	0	1	0	0	75	38	60	12.5	12	142	138	80	0	6	0	0	0	5.5	23.1	21.8	64	0	0	14	14	14	29	3	2	5	2	0	0	0	0	0	1	0
91	0	5.06	3.8	2	0	1	0	1	0	0	33	14	8	14.5	13.7	143	141	43	0	6	0	0	0	13.4	6.4	14.8	174	13	8	5	5	5	33	11	24	4	3	6	0	0	0	0	1	0
80	0	7.74	2.38	2	1	1	0	1	0	0	39	17	10	12.7	11.5	140	140	58	0	4	1	0	0	16	5.3	9.2	127	7	7	19	6	18	19	10	14	5	2	2	0	0	0	0	1	0
